# Supplementary material for: Genome-wide characterization and stress-responsive expression analysis of the cinnamoyl-CoA reductase gene family in soybean
Source: Front Plant Sci. 2025 Sep 1;16:1657111. doi: 10.3389/fpls.2025.1657111 (PMC12439495; doi:10.3389/fpls.2025.1657111)
Supplement: Supplementary file 1 [file Table1.xlsx]

## Sheet: Sheet1
Primer Name	Primer-F Sequence	Primer-R Sequence	Primer usage
GmCCR1	AAGGGGCTACACCGTTCATG	GTACATCTCTGCGGCTCCTC	qRT-PCR
GmCCR2	ATGAAGCCGAGACGAAGCAT	CCTTGTAGAAGGCGCACGAG
GmCCR3	ACCTCTGCATTCACAGACCC	TCTTTTCCTCAGGCATCCCA
GmCCR4	CAGTTTCCGGCGAAATCGTG	TGCTACATCCCATGCTGCTT
GmCCR5	GTGAGAGACCCTGAACCTGC	TGAGGAGAGCCAGGCTACTT
GmCCR6	TAGGGATGCGTTGGTCGATG	GGTGGCCGTTCTCTTGAAGA
GmCCR7	GACGTAGAGGTCAGAGCAGC	CTTTCCCTGGGTCACAGCTT
GmCCR8	ACACTGTTCATGCCTCCGTT	TGATGGAGAGATCATGCGCC
GmCCR9	ATGGGTGGTCCTACTCCTCC	CCCAATGCTGTACCAGGGTT
GmCCR10	GACCCCAAAAGGAGCATCGA	GGAACAGGAAGGTGCCCTTT
GmCCR11	GCCGAGACGAAGCATCTACA	CCTTGAAGAAGGCGCACAAG
GmCCR12	CTGCAGAAGCTTCCTCCGAA	TTGTGGGCTGCAGTAATGGT
GmCCR13	CACCTCTTCAACCTCCACCC	CTCGACCCCATCATCAGCTC
GmCCR14	AGCCGGCGATAAAAGGAACA	CCTGGCTGGGTATCCTTTGG
GmCCR15	CGGAAAGACGATGAGGGGG	GGTGCTCCAAGAGGCATGAT
qActing	CGGTGGTTCTATCTTGGCATC	GTCTTTCGCTTCAATAACCCTA
